# Supplementary material for: Activation of the integrated stress response in human hair follicles
Source: PLoS One. 2024 Jun 20;19(6):e0303742. doi: 10.1371/journal.pone.0303742 (PMC11189182; doi:10.1371/journal.pone.0303742)
Supplement: S1 File — (ZIP) [file pone.0303742.s001.zip]

Archive with 2 entries (2 files):
- S1-11 Fig.pdf
- S1-11 Fig Captions_corrected.docx
